# Supplementary material for: Plant-Produced Viral Nanoparticles as a Functionalized Catalytic Support for Metabolic Engineering
Source: Plants (Basel). 2024 Feb 11;13(4):503. doi: 10.3390/plants13040503 (PMC10893517; doi:10.3390/plants13040503)
Supplement: Supplementary file 1 [file plants-13-00503-s001.zip]

Archive with 1 entries (1 files):
- plants-2824396-supplementary.pdf
